# Supplementary material for: Frailty Trajectories and Their Predictors in Chinese Empty-Nest Older Adults: An 8-Year Longitudinal Study
Source: Healthcare (Basel). 2026 Feb 22;14(4):537. doi: 10.3390/healthcare14040537 (PMC12940645; doi:10.3390/healthcare14040537)
Supplement: Supplementary file 1 [file healthcare-14-00537-s001.zip]

Archive with 1 entries (1 files):
- healthcare-4098227-supplementary.pdf
